# Supplementary material for: Rosmarinic Acid Targets AKR1B1 to Ameliorate Atherosclerosis via Vascular Endothelial Cell Energy Metabolism Regulation
Source: Biomolecules. 2026 Mar 9;16(3):403. doi: 10.3390/biom16030403 (PMC13023468; doi:10.3390/biom16030403)
Supplement: Supplementary file 1 [file biomolecules-16-00403-s001.zip]

Archive with 1 entries (1 files):
- The original Western blot data.pdf
